# Supplementary material for: Antioxidant and Antimicrobial Evaluation and Chemical Investigation of Rosa gallica var. aegyptiaca Leaf Extracts
Source: Molecules. 2021 Oct 27;26(21):6498. doi: 10.3390/molecules26216498 (PMC8587625; doi:10.3390/molecules26216498)
Supplement: Supplementary file 1 [file molecules-26-06498-s001.zip]

Archive with 1 entries (1 files):
- molecules-1417900-supplementary.pdf
